# Supplementary material for: Lichen Planus of the Lip—Case Series and Review of the Literature
Source: Medicina (Kaunas). 2024 Jun 16;60(6):987. doi: 10.3390/medicina60060987 (PMC11205475; doi:10.3390/medicina60060987)
Supplement: Supplementary file 1 [file medicina-60-00987-s001.zip]

Archive with 1 entries (1 files):
- medicina-3025327-supplementary.pdf
